# Supplementary material for: Bacterial alterations in salivary microbiota and their association in oral cancer
Source: Sci Rep. 2017 Nov 28;7:16540. doi: 10.1038/s41598-017-16418-x (PMC5705712; doi:10.1038/s41598-017-16418-x)
Supplement: Supplementary file 2 — Dataset 1 [file 41598_2017_16418_MOESM2_ESM.xlsx]

## Sheet: selGenus_Big_table
N=Normal; P=epithelial Precursor lesion; C=OSCC
N.mean= the average of relative abundance in the Normal group
P.mean=the average of relative abundance in the epithelial Precursor lesion group
C.mean=the average of relative abundace in the Cancer group
p_NP: the P-value of the Normal group versus the epithelial Precursor lesion group
p_PC: the P-value of the epithelial Precursor lesion group versus the Cancer group
p_NC: the P-value of the Normal group versus the Cancer group
N%: the percentage of persons in the Normal group
P%: the percentage of persons in the epithelial Precursor lesion group
C%: the precentage of persons in the Cancer group
The P-values were measured using Wilcoxon rank-sum test
Genus	Chewing/Smoking Status	N.mean	P.mean	C.mean	p_NP	p_PC	p_NC	N%	P%	C%
Abiotrophia	B-C- (55Y+)	10.3333		25			0.20454	97		100
	B+C+	13.2143	8.25	6.8235	0.36267	0.92584	0.32943	93	83	88
	B-C*	9.35714	9.7		0.39401			100	90
	B-C+	8.8125	5.17647	1.66667	0.16894	0.36408	0.17491	94	76	100
	B*C*	17.2727	22.75	22.9444	0.45843	0.30211	0.67811	100	88	94
	B*C+	7.8571	8.5833	14.8889	0.43731	0.0124	0.58178	71	89	89
Genus	Chewing/Smoking Status	N.mean	P.mean	C.mean	p_NP	p_PC	p_NC	N%	P%	C%
Aggregatibacter	B-C- (55Y+)	15.6		15.3333			0.41286	87		78
	B+C+	87.6429	53.8333	52.4118	0.207	0.16388	0.8117	86	75	100
	B-C*	9	4.8		0.08768			93	70
	B-C+	15.25	13.9412	13.3333	0.65087	0.74945	1	88	76	100
	B*C*	7.4545	13	18.0278	0.42516	0.26167	0.02673	73	75	92
	B*C+	12	15.6944	18.5778	0.43851	0.5935	0.87193	100	86	82
Genus	Chewing/Smoking Status	N.mean	P.mean	C.mean	p_NP	p_PC	p_NC	N%	P%	C%
Anaeroglobus	B-C- (55Y+)	3.5		7			0.5	80		78
	B+C+	5.5714	5.375	7.8235	0.43693	0.11046	0.47268	86	79	100
	B-C*	3.57143	1.9		0.56605			71	50
	B-C+	7.3125	4.17647	3.33333	0.29085	0.7899	0.95474	81	88	67
	B*C*	6.8182	2.125	5.1944	0.07851	0.07765	0.55104	82	63	81
	B*C+	1.8571	6.6111	12.9556	0.07403	0.16222	0.04095	57	81	80
Genus	Chewing/Smoking Status	N.mean	P.mean	C.mean	p_NP	p_PC	p_NC	N%	P%	C%
Bacillus	B-C- (55Y+)	176.633		224.889			0.48379	100		100
	B+C+	105.357	120.75	235.118	0.79698	0.00695	0.01104	100	100	100
	B-C*	176.643	111		0.43662			100	100
	B-C+	150.688	138.588	136.333	0.91393	1	0.9109	100	100	100
	B*C*	207.364	223.562	319.25	0.72974	0.08276	0.15208	100	100	100
	B*C+	134.143	158.694	261.556	0.76715	0.00312	0.02792	100	100	100
Genus	Chewing/Smoking Status	N.mean	P.mean	C.mean	p_NP	p_PC	p_NC	N%	P%	C%
Bacteroides	B-C- (55Y+)	5.6333		40.3333			0.02808	47		78
	B+C+	2.7857	50.75	13.8824	0.04239	0.14183	0.55418	43	67	59
	B-C*	0.28571	46.4		0.00035			21	90
	B-C+	4.0625	33.2353	1	0.08145	0.42854	1	31	53	33
	B*C*	0.3636	34.6875	53.0556	0.00189	0.48932	0.00553	36	81	69
	B*C+	3.2857	49.9722	41.4222	0.02217	0.46108	0.04323	29	72	69
Genus	Chewing/Smoking Status	N.mean	P.mean	C.mean	p_NP	p_PC	p_NC	N%	P%	C%
Bifidobacterium	B-C- (55Y+)	2.7		7.7778			0.06956	50		78
	B+C+	6.4286	14.7083	19.5294	0.10146	0.2325	0.00592	64	79	100
	B-C*	1.28571	4.3		0.67652			43	50
	B-C+	4.0625	4.11765	11	0.35345	0.91371	0.50567	44	65	67
	B*C*	1.6364	6	3.9444	0.7041	0.79288	0.34906	73	75	67
	B*C+	4.7143	7.8056	9.6444	0.72604	0.70355	0.5491	71	75	71
Genus	Chewing/Smoking Status	N.mean	P.mean	C.mean	p_NP	p_PC	p_NC	N%	P%	C%
Blautia	B-C- (55Y+)	0.4		11.1111			0.05951	10		33
	B+C+	0.0714	14.2083	6.1176	0.0031	0.10658	0.19313	7	54	24
	B-C*	0	17.9		0.00041			0	70
	B-C+	0.125	24.3529	0	0.01555	0.21399	0.77283	6	41	0
	B*C*	0	7.625	20.75	0.00396	0.41511	0.04222	0	56	31
	B*C+	0.1429	34.8611	8.2222	0.0416	0.05563	0.1928	14	53	36
Genus	Chewing/Smoking Status	N.mean	P.mean	C.mean	p_NP	p_PC	p_NC	N%	P%	C%
Campylobacter	B-C- (55Y+)	52.8		39.2222			0.9867	100		100
	B+C+	68.7143	63.5	63.1176	0.44014	0.79125	0.7508	100	100	100
	B-C*	66.2143	57.4		0.86032			100	100
	B-C+	71	71.4706	24.6667	0.51662	0.10073	0.17131	100	100	100
	B*C*	53.6364	43.375	37.6667	0.44421	0.75091	0.2042	100	100	100
	B*C+	36.5714	70.0556	43.3333	0.02034	0.00385	0.39078	100	100	100
Genus	Chewing/Smoking Status	N.mean	P.mean	C.mean	p_NP	p_PC	p_NC	N%	P%	C%
Capnocytophaga	B-C- (55Y+)	47.6333		84			0.0955	100		100
	B+C+	39.0714	31.375	56.5882	0.26244	0.03528	0.35058	100	96	100
	B-C*	51	34.2		0.31943			100	100
	B-C+	52.5	41.7647	27.6667	0.56431	0.34058	0.43365	100	100	100
	B*C*	57.7273	71.6875	69.5556	0.96061	0.62705	0.56322	100	100	100
	B*C+	44.1429	45.0833	53.9778	0.55357	0.63793	0.49413	100	100	100
Genus	Chewing/Smoking Status	N.mean	P.mean	C.mean	p_NP	p_PC	p_NC	N%	P%	C%
Cardiobacterium	B-C- (55Y+)	5.6667		4.2222			0.9599	87		89
	B+C+	8	3.5417	2.5882	0.06238	0.78772	0.02126	93	67	76
	B-C*	2.5	5.4		0.16247			64	90
	B-C+	3.125	4.17647	1	0.45526	0.14788	0.23269	81	88	33
	B*C*	6.0909	6.1875	6.2222	0.44232	0.43683	0.75235	91	81	92
	B*C+	3.1429	3.3056	3.3111	0.90741	0.60373	0.83815	71	86	71
Genus	Chewing/Smoking Status	N.mean	P.mean	C.mean	p_NP	p_PC	p_NC	N%	P%	C%
Carnobacterium	B-C- (55Y+)	152.867		149.444			0.71378	100		100
	B+C+	120.857	114.833	142.588	0.44916	0.26634	0.49976	100	100	100
	B-C*	93.2143	117.3		0.88588			100	100
	B-C+	123.938	144.176	81.6667	0.65249	0.09022	0.35913	100	100	100
	B*C*	120.636	122.438	146.083	0.52113	0.51288	0.29699	100	100	100
	B*C+	125.857	148.056	117.333	0.48959	0.04697	0.97861	100	100	100
Genus	Chewing/Smoking Status	N.mean	P.mean	C.mean	p_NP	p_PC	p_NC	N%	P%	C%
Corynebacterium	B-C- (55Y+)	14.6		8.5556			0.22882	97		100
	B+C+	20.3571	21.4167	10.3529	0.63881	0.08966	0.04471	100	100	82
	B-C*	10.2857	17.2		0.10029			100	100
	B-C+	11.1875	20.8823	9.66667	0.27119	0.39657	0.50026	100	100	67
	B*C*	8.8182	19.375	13.7222	0.07499	0.3063	0.29558	100	100	100
	B*C+	15.2857	18.1111	13.5111	0.50961	0.10263	0.85085	100	100	98
Genus	Chewing/Smoking Status	N.mean	P.mean	C.mean	p_NP	p_PC	p_NC	N%	P%	C%
Cryptobacterium	B-C- (55Y+)	3		2			0.45273	70		56
	B+C+	1.3571	3.5	2.8235	0.10534	0.49368	0.00986	50	67	88
	B-C*	2.85714	0.4		0.58988			29	20
	B-C+	3.8125	1.11765	4.66667	0.95467	0.20521	0.29258	56	59	67
	B*C*	0.5455	1.8125	5.2222	0.20568	0.57106	0.10398	45	63	58
	B*C+	8	2.5556	3.9111	0.53668	0.71664	0.4622	43	61	67
Genus	Chewing/Smoking Status	N.mean	P.mean	C.mean	p_NP	p_PC	p_NC	N%	P%	C%
Dialister	B-C- (55Y+)	11.3667		13.2222			0.72554	97		100
	B+C+	9.7857	11.75	14.4118	0.73857	0.63323	0.47421	100	100	100
	B-C*	6.71429	2.7		0.32984			93	80
	B-C+	10.1875	10.5882	8.66667	0.396	0.63307	0.65185	100	100	100
	B*C*	9.9091	6.9375	9.6944	0.20527	0.55085	0.4806	100	94	100
	B*C+	6.4286	8.8333	19	0.68004	0.01349	0.06019	86	100	100
Genus	Chewing/Smoking Status	N.mean	P.mean	C.mean	p_NP	p_PC	p_NC	N%	P%	C%
Dorea	B-C- (55Y+)	0.0333		1.2222			0.00862	3		33
	B+C+	0	3.0417	1.1176	0.00216	0.0612	0.11278	0	50	18
	B-C*	0	4.2		0.0004			0	70
	B-C+	0.25	3.47059	0	0.05367	0.21399	0.60007	13	41	0
	B*C*	0	2.4375	2	0.01492	0.21061	0.09506	0	44	22
	B*C+	0.1429	6.8611	1.7778	0.07211	0.03464	0.33629	14	47	29
Genus	Chewing/Smoking Status	N.mean	P.mean	C.mean	p_NP	p_PC	p_NC	N%	P%	C%
Enterococcus	B-C- (55Y+)	13.9333		26.4444			0.08755	27		56
	B+C+	9.2143	13.625	41.5882	0.3784	0.04971	0.01691	21	38	65
	B-C*	33	5.6		0.05378			57	20
	B-C+	10.4375	7.47059	38	0.80111	0.01299	0.01218	19	24	100
	B*C*	14.6364	9.4375	19.5278	0.18621	0.04977	0.68573	36	13	44
	B*C+	3.7143	4.3611	18.5556	0.97822	0.00073	0.09906	14	14	51
Genus	Chewing/Smoking Status	N.mean	P.mean	C.mean	p_NP	p_PC	p_NC	N%	P%	C%
Escherichia	B-C- (55Y+)	6.8		142.778			0.01413	17		56
	B+C+	1.6429	43.7083	28	0.01214	0.69387	0.03433	29	63	65
	B-C*	0	166.5		0.00011			0	80
	B-C+	1.1875	66.7647	4.33333	0.01923	0.4974	0.48059	19	53	33
	B*C*	0	53.125	52.3056	0.00039	0.5583	0.00067	0	75	64
	B*C+	117.714	111.472	36.6889	0.11934	0.23628	0.17941	14	58	51
Genus	Chewing/Smoking Status	N.mean	P.mean	C.mean	p_NP	p_PC	p_NC	N%	P%	C%
Eubacterium	B-C- (55Y+)	78.5667		107.667			0.14694	100		100
	B+C+	109.786	106.208	88.1176	0.80867	0.34736	0.19014	100	100	100
	B-C*	71.8571	134		0.15132			100	100
	B-C+	80.1875	109.765	88.3333	0.10882	0.49127	0.69531	100	100	100
	B*C*	91.5455	110.625	102.861	0.80509	0.85058	0.73439	100	100	100
	B*C+	67.8571	112.028	94.3333	0.04135	0.18168	0.12639	100	100	100
Genus	Chewing/Smoking Status	N.mean	P.mean	C.mean	p_NP	p_PC	p_NC	N%	P%	C%
Filifactor	B-C- (55Y+)	12.8		37			0.03547	97		100
	B+C+	28.5714	18.6667	30.7059	0.41359	0.2956	1	93	100	94
	B-C*	8.28571	15.5		0.95303			100	80
	B-C+	16.5625	20.8235	10.6667	0.27099	0.63346	0.6948	94	100	100
	B*C*	22.5455	10.875	21.6944	0.22596	0.01862	0.94984	82	100	94
	B*C+	17.1429	20.6389	29.4222	0.89521	0.01083	0.06818	100	92	100
Genus	Chewing/Smoking Status	N.mean	P.mean	C.mean	p_NP	p_PC	p_NC	N%	P%	C%
Fretibacterium	B-C- (55Y+)	2.6		4.2222			0.03968	73		100
	B+C+	5.2143	6.125	4.8824	0.7839	0.45582	0.87321	86	83	82
	B-C*	1.92857	5.5		0.36028			50	70
	B-C+	3.5625	4.35294	2	0.35218	0.30345	0.69023	75	88	67
	B*C*	6.0909	2.5	3.25	0.0608	0.11014	0.3282	91	69	81
	B*C+	3	6.4167	6.3111	0.46437	0.30822	0.19804	86	81	87
Genus	Chewing/Smoking Status	N.mean	P.mean	C.mean	p_NP	p_PC	p_NC	N%	P%	C%
Fusobacterium	B-C- (55Y+)	296.767		338.222			0.49435	100		100
	B+C+	317.071	276.833	315.235	0.58594	0.73082	0.92094	100	100	100
	B-C*	361.571	285.4		0.58484			100	100
	B-C+	364.812	367.588	166.667	0.6919	0.11754	0.21053	100	100	100
	B*C*	463.818	364.062	313.917	0.2082	0.75104	0.01698	100	100	100
	B*C+	360.857	355.639	368.867	0.90833	0.5493	0.83016	100	100	100
Genus	Chewing/Smoking Status	N.mean	P.mean	C.mean	p_NP	p_PC	p_NC	N%	P%	C%
Halomonas	B-C- (55Y+)	1.1		4.3333			0.03516	53		78
	B+C+	0.9286	2.125	4.0588	0.29124	0.68539	0.2222	43	54	53
	B-C*	0.35714	2.8		0.068			21	60
	B-C+	1	0.94118	0	0.62082	0.26457	0.19355	44	35	0
	B*C*	1.4545	1.5625	2.4444	1	1	0.98929	55	56	50
	B*C+	0.8571	1.3889	3.3111	0.20406	0.82796	0.17853	14	47	47
Genus	Chewing/Smoking Status	N.mean	P.mean	C.mean	p_NP	p_PC	p_NC	N%	P%	C%
Kingella	B-C- (55Y+)	5.9667		3.2222			0.2341	87		78
	B+C+	10.5714	4.4167	9.8235	0.06257	0.11771	0.71985	93	67	88
	B-C*	3.64286	15.6		0.76788			79	80
	B-C+	4	3.82353	7	1	0.52094	0.49912	88	94	100
	B*C*	5.3636	1.375	6.3611	0.05553	0.00747	0.98988	91	56	89
	B*C+	4	3.2778	4.7778	0.33147	0.66607	0.54253	86	92	76
Genus	Chewing/Smoking Status	N.mean	P.mean	C.mean	p_NP	p_PC	p_NC	N%	P%	C%
Lachnoanaerobaculum	B-C- (55Y+)	33.6		19.7778			0.02125	100		100
	B+C+	35.5714	27.4583	22.7647	0.2497	0.68142	0.13621	100	100	100
	B-C*	34	23.9		0.08397			100	100
	B-C+	31	30.4706	25.6667	0.67839	0.71061	0.91051	100	100	100
	B*C*	28	28.1875	31.0833	0.78586	0.7136	0.88994	100	100	100
	B*C+	25.7143	31.2778	26.7778	0.75447	0.49059	0.9039	100	100	100
Genus	Chewing/Smoking Status	N.mean	P.mean	C.mean	p_NP	p_PC	p_NC	N%	P%	C%
Lactobacillus	B-C- (55Y+)	30.4		26.3333			0.96003	87		100
	B+C+	7.5714	25.9583	28.0588	0.0288	0.7403	0.03667	71	92	100
	B-C*	10	12.5		0.08128			100	50
	B-C+	161.625	140.588	14.6667	0.55154	0.56	0.5014	94	88	100
	B*C*	40.6364	14.3125	10.2222	0.47273	0.65431	0.25661	91	81	83
	B*C+	29.8571	29.0278	74.4444	0.22586	0.00348	0.63861	100	72	96
Genus	Chewing/Smoking Status	N.mean	P.mean	C.mean	p_NP	p_PC	p_NC	N%	P%	C%
Megasphaera	B-C- (55Y+)	70.2667		32			0.01025	100		100
	B+C+	90.0714	62.0833	60.5882	0.23178	0.93672	0.34052	100	100	100
	B-C*	77.7857	43.2		0.03024			100	100
	B-C+	103.812	60.2353	193.333	0.94256	0.2662	0.34173	100	100	100
	B*C*	68.6364	40.6875	53.1111	0.04296	0.33102	0.25281	100	94	100
	B*C+	57.4286	73.8611	54.2667	0.74216	0.1755	0.5824	100	100	98
Genus	Chewing/Smoking Status	N.mean	P.mean	C.mean	p_NP	p_PC	p_NC	N%	P%	C%
Mycoplasma	B-C- (55Y+)	3.9		14.6667			0.02891	73		100
	B+C+	6.8571	8.5	21.7647	0.91506	0.03586	0.06438	86	75	100
	B-C*	3.5	1.8		0.97606			71	100
	B-C+	12.3125	12.7059	4.33333	0.85658	0.55747	0.6533	81	94	100
	B*C*	6.9091	2.6875	9.0833	0.03426	0.01722	0.93966	100	63	94
	B*C+	4	6.2778	13.7111	0.89452	0.04794	0.14688	100	83	89
Genus	Chewing/Smoking Status	N.mean	P.mean	C.mean	p_NP	p_PC	p_NC	N%	P%	C%
Olsenella	B-C- (55Y+)	1.9667		3.1111			0.43201	43		56
	B+C+	0.7143	1.9167	3	0.06284	0.35725	0.02906	50	67	71
	B-C*	1.14286	0.1		0.06793			43	10
	B-C+	0.6875	1.23529	1.33333	0.23423	0.95368	0.83789	31	47	33
	B*C*	0.7273	0.9375	2.0278	0.86977	0.66209	0.63849	45	44	44
	B*C+	0.7143	2.4722	3.2444	0.41116	0.21223	0.16423	43	56	58
Genus	Chewing/Smoking Status	N.mean	P.mean	C.mean	p_NP	p_PC	p_NC	N%	P%	C%
Oribacterium	B-C- (55Y+)	33.9		32.3333			0.78956	100		100
	B+C+	42.1429	28.0833	22.2353	0.07902	0.73048	0.01809	100	100	100
	B-C*	29.4286	19.5		0.06483			100	100
	B-C+	26.875	38.2941	35.6667	0.74546	0.91551	1	100	100	100
	B*C*	27.1818	29.4375	36.6111	0.63891	0.92097	0.51323	100	100	100
	B*C+	28.4286	31.2778	31.7556	0.71719	0.6583	0.84048	100	100	100
Genus	Chewing/Smoking Status	N.mean	P.mean	C.mean	p_NP	p_PC	p_NC	N%	P%	C%
Parvimonas	B-C- (55Y+)	37.3333		63.5556			0.19324	100		100
	B+C+	28.7143	22.625	55.5882	0.2257	0.00302	0.09147	100	100	100
	B-C*	20.8571	18.2		0.83741			100	90
	B-C+	38.5625	28.0588	22.6667	0.32143	0.67165	0.82276	100	94	100
	B*C*	29.1818	14.875	39.1111	0.03795	0.00103	0.46605	100	100	100
	B*C+	25.5714	23.8611	53.9333	0.24259	4e-05	0.06818	100	100	100
Genus	Chewing/Smoking Status	N.mean	P.mean	C.mean	p_NP	p_PC	p_NC	N%	P%	C%
Peptococcus	B-C- (55Y+)	3.5		5.1111			0.80012	77		100
	B+C+	4.2143	2.5	2.1176	0.23154	0.66457	0.15215	86	71	65
	B-C*	2.28571	1.5		0.14143			86	50
	B-C+	3.125	4.58824	1.33333	0.37118	0.4218	0.90808	75	76	100
	B*C*	7.1818	1.125	3.25	0.00116	0.01842	0.023	91	44	75
	B*C+	2.7143	2	2.8889	0.44045	0.49141	0.76441	86	69	71
Genus	Chewing/Smoking Status	N.mean	P.mean	C.mean	p_NP	p_PC	p_NC	N%	P%	C%
Peptostreptococcus	B-C- (55Y+)	7.3667		21			0.06314	97		100
	B+C+	10.0714	10.3333	33.5882	0.65982	0.30643	0.64728	100	88	94
	B-C*	6.42857	4.8		0.27692			86	80
	B-C+	9.625	7.64706	7.66667	0.6386	0.59468	0.8223	81	94	100
	B*C*	9.3636	6.5625	22.1944	0.71017	0.00273	0.03458	100	88	100
	B*C+	6.2857	8.7222	23.7111	0.8689	0	0.00212	100	92	100
Genus	Chewing/Smoking Status	N.mean	P.mean	C.mean	p_NP	p_PC	p_NC	N%	P%	C%
Pyramidobacter	B-C- (55Y+)	1.1333		2.5556			0.03024	37		78
	B+C+	1.5714	9.7917	0.5882	0.38057	0.27412	0.94048	29	42	29
	B-C*	0.35714	0.3		0.80198			36	30
	B-C+	2.625	2	0	0.47629	0.21399	0.31126	31	41	0
	B*C*	1.1818	7	1.9444	1	0.98214	0.9888	45	38	42
	B*C+	0.8571	2.4722	0.6889	0.71219	0.38707	0.93285	29	36	29
Genus	Chewing/Smoking Status	N.mean	P.mean	C.mean	p_NP	p_PC	p_NC	N%	P%	C%
Rothia	B-C- (55Y+)	576.133		387.778			0.06924	100		100
	B+C+	525.786	555.667	666.706	0.79957	0.13486	0.48723	100	100	100
	B-C*	456.929	394.3		0.79609			100	100
	B-C+	406	480	382.667	0.22056	0.47895	0.87513	100	100	100
	B*C*	378.818	532.062	391.5	0.29421	0.15059	0.93991	100	100	100
	B*C+	330	535.083	384.889	0.13018	0.04441	0.59931	100	100	100
Genus	Chewing/Smoking Status	N.mean	P.mean	C.mean	p_NP	p_PC	p_NC	N%	P%	C%
Schwartzia	B-C- (55Y+)	3.6		6.6667			0.10402	60		78
	B+C+	4.1429	7.3333	5.2353	0.27692	0.02095	0.18009	93	71	94
	B-C*	1.85714	2.3		0.71435			57	60
	B-C+	2.3125	2.76471	2	0.64538	0.91418	0.77589	69	71	100
	B*C*	6.9091	1.9375	3.75	0.29206	0.45595	0.61756	73	81	67
	B*C+	1.1429	5.1111	9.1333	0.04562	0.43531	0.02002	43	81	87
Genus	Chewing/Smoking Status	N.mean	P.mean	C.mean	p_NP	p_PC	p_NC	N%	P%	C%
Selenomonas	B-C- (55Y+)	179.067		117.333			0.40449	100		100
	B+C+	197.857	167.625	150.118	0.12009	0.98956	0.22593	100	100	100
	B-C*	133.643	70.2		0.04971			100	100
	B-C+	156.688	121.824	134	0.39723	0.5252	0.55934	100	100	100
	B*C*	217.182	100.375	114.25	0.01559	0.5453	0.0138	100	100	100
	B*C+	73.2857	151.417	152.178	0.07561	0.9356	0.07904	100	100	100
Genus	Chewing/Smoking Status	N.mean	P.mean	C.mean	p_NP	p_PC	p_NC	N%	P%	C%
Shuttleworthia	B-C- (55Y+)	1.9667		2			0.93108	63		67
	B+C+	1.6429	2.8333	2.8235	0.97516	0.43202	0.45067	71	67	76
	B-C*	1.92857	0.9		0.22178			71	50
	B-C+	2.6875	1.17647	1.66667	0.61244	0.74022	0.95381	63	59	67
	B*C*	2.4545	1.375	2.1944	0.19801	0.57067	0.44736	73	50	56
	B*C+	1.1429	2.0556	4.3556	0.47573	0.00359	0.15325	71	44	73
Genus	Chewing/Smoking Status	N.mean	P.mean	C.mean	p_NP	p_PC	p_NC	N%	P%	C%
Slackia	B-C- (55Y+)	2.3333		3.2222			0.1594	73		100
	B+C+	2.3571	4.6667	5.4118	0.45691	0.10962	0.0385	71	83	88
	B-C*	1.71429	0.6		0.02705			79	30
	B-C+	0.75	2.47059	4.33333	0.06705	0.70492	0.25294	50	71	67
	B*C*	1.0909	2.75	3.1667	0.48793	0.47208	0.10843	64	63	72
	B*C+	1.4286	2.0278	5.0444	0.82219	0.00095	0.03612	57	56	89
Genus	Chewing/Smoking Status	N.mean	P.mean	C.mean	p_NP	p_PC	p_NC	N%	P%	C%
Solobacterium	B-C- (55Y+)	13.4333		18.4444			0.90694	100		100
	B+C+	16.4286	13.9167	14.0588	0.67136	0.05118	0.01371	100	100	100
	B-C*	16.3571	16.3		0.88342			100	100
	B-C+	10.6875	24.5294	14.6667	0.13455	0.91554	0.28627	100	94	100
	B*C*	19.6364	9.75	14.75	0.0166	0.13133	0.19505	100	100	100
	B*C+	18.5714	14.0556	17.3333	0.2621	0.04167	0.90381	100	100	100
Genus	Chewing/Smoking Status	N.mean	P.mean	C.mean	p_NP	p_PC	p_NC	N%	P%	C%
Stomatobaculum	B-C- (55Y+)	6.1333		7.6667			0.69957	83		89
	B+C+	7.4286	2.5417	8.7059	0.0926	0.00162	0.48471	64	50	94
	B-C*	4.85714	3.2		0.14197			86	40
	B-C+	5	7.11765	51	0.48478	0.23362	0.25997	75	59	100
	B*C*	4	4	6.6389	0.64146	0.06145	0.39423	55	56	78
	B*C+	3.5714	8.2222	5.3111	0.39098	0.8628	0.27928	57	67	80
Genus	Chewing/Smoking Status	N.mean	P.mean	C.mean	p_NP	p_PC	p_NC	N%	P%	C%
Streptobacillus	B-C- (55Y+)	7.5667		2			0.84981	57		78
	B+C+	12	5.375	43.7059	0.03096	0.03292	0.67528	79	46	82
	B-C*	4.64286	2.4		0.29673			93	60
	B-C+	13.1875	36.6471	12.3333	0.32975	0.95719	0.35227	50	65	100
	B*C*	33.5455	15.5	20.4722	0.7174	0.48089	0.94842	55	56	64
	B*C+	40.2857	6.25	13.3556	0.56085	0.13653	0.85949	71	56	69
Genus	Chewing/Smoking Status	N.mean	P.mean	C.mean	p_NP	p_PC	p_NC	N%	P%	C%
Tannerella	B-C- (55Y+)	4.6667		11.4444			0.04102	87		89
	B+C+	9.7143	10.2917	7.4706	1	0.68899	0.70425	93	96	94
	B-C*	3.21429	3		1			93	70
	B-C+	9.375	9.41176	2	0.77242	0.20179	0.42915	88	82	100
	B*C*	6	6.125	7.1111	1	0.59787	0.71379	100	94	94
	B*C+	4.4286	12.0556	8.8889	0.07238	0.34352	0.11849	86	94	96
Genus	Chewing/Smoking Status	N.mean	P.mean	C.mean	p_NP	p_PC	p_NC	N%	P%	C%
Veillonella	B-C- (55Y+)	1188		840.556			0.16948	100		100
	B+C+	1232.14	1187.58	905.765	0.52009	0.33801	0.12776	100	100	100
	B-C*	1206	864.7		0.2125			100	100
	B-C+	1335.5	1260.65	1637	0.71866	0.35789	0.55934	100	100	100
	B*C*	1361.73	792.438	798.417	0.02625	0.77374	0.02297	100	100	100
	B*C+	906.286	1178.81	827.022	0.3395	0.0041	0.362	100	100	100
