# Supplementary material for: Bacterial alterations in salivary microbiota and their association in oral cancer
Source: Sci Rep. 2017 Nov 28;7:16540. doi: 10.1038/s41598-017-16418-x (PMC5705712; doi:10.1038/s41598-017-16418-x)
Supplement: Supplementary file 3 — Dataset 2 [file 41598_2017_16418_MOESM3_ESM.xlsx]

## Sheet: selected_64_Genera
N=Normal; P=epithelial Precursor lesion; C=OSCC
p_NP: the P-value of the Normal group vs. the epithelial Precursor lesion group
p_PC: the P-value of the epithelial Precursor lesion group vs. the Cancer group
p_NC: the P-value of the Normal group vs. the Cancer group
N%: the percentage of persons in the Normal group
P%: the percentage of persons in the epithelial Precursor lesion group
C%: the precentage of persons in the Cancer group
NPC%: the percentage of persons in the whole samples
The P-values were measured using Wilcoxon rank-sum test
Genus	p_NP	p_PC	p_NC	N%	P%	C%	NPC%
Capnocytophaga	0.788829	0.0220878	0.0386016	100	99	100	100
Bacillus	0.1253	3.26396e-08	8.64978e-06	100	100	100	100
Campylobacter	0.0969147	0.000341563	0.0456641	100	100	100	100
Eubacterium	0.0196542	0.269834	0.150861	100	100	100	100
Lachnoanaerobaculum	0.0305348	0.525712	0.000519666	100	100	100	100
Leptotrichia	0.0153844	0.0132532	0.845138	100	100	100	100
Oribacterium	0.0153166	0.790374	0.0189566	100	100	100	100
Rothia	0.208351	0.000671958	0.0217051	100	100	100	100
Streptococcus	0.559619	0.00352625	0.0232351	100	100	100	100
Treponema	0.780796	0.0850381	0.0283058	100	100	100	100
Veillonella	0.173883	0.000920866	2.28258e-06	100	100	100	100
Megasphaera	0.053994	0.449702	0.00788394	100	98	99	99
Mogibacterium	0.335938	0.00421173	0.000205322	98	99	99	99
Parvimonas	0.00166085	3.3783e-10	0.000198137	100	98	100	99
Corynebacterium	0.0292249	0.0025957	0.290709	99	100	96	98
Bergeyella	0.00265344	0.234965	0.0695607	97	97	99	98
Dialister	0.595154	0.00784508	0.0321103	95	96	100	97
Filifactor	0.202102	0.000350627	4.25717e-06	96	96	96	96
Catonella	0.0189389	0.0762104	0.673587	97	90	97	95
Synergistes	0.0875537	0.503215	0.0204473	94	95	98	95
Peptostreptococcus	0.102706	1.15557e-10	2.49801e-08	94	90	98	94
Tannerella	0.02867	0.910807	0.0163841	91	90	94	92
Abiotrophia	0.0030438	0.00489069	0.894674	94	85	90	90
Lactobacillus	0.865531	0.064716	0.0393434	83	81	93	86
Mycoplasma	0.965812	0.000399775	0.000170212	83	81	91	85
Kingella	0.0222472	0.142349	0.482409	86	80	83	83
Fretibacterium	0.305969	0.0917391	0.00499481	78	79	85	81
Anaeroglobus	0.955672	0.0010085	0.000690153	74	73	85	77
Schwartzia	0.199375	0.00157363	2.10079e-05	67	73	82	74
Peptococcus	0.00362192	0.389026	0.0491075	83	66	70	73
Stomatobaculum	0.0334103	0.000622172	0.155531	74	57	82	71
Slackia	0.981364	2.13914e-05	1.26335e-06	67	60	82	70
Bifidobacterium	0.000381058	0.302332	1.24684e-05	54	73	75	68
Shuttleworthia	0.110744	0.00346761	0.139209	66	56	68	64
Streptobacillus	0.418851	0.112557	0.382757	64	56	69	63
Bacteroides	3.11098e-11	0.704967	2.94911e-10	37	70	70	59
Granulicatella	0.0192154	0.00365256	0.363932	61	50	59	57
Desulfobulbus	0.046557	0.540074	0.00774072	46	54	58	52
Alloscardovia	0.583724	0.0259373	0.00530719	44	47	62	51
Olsenella	0.533826	0.0297109	0.00883847	46	48	54	49
Halomonas	0.0656622	0.159988	0.00169986	39	48	52	47
Escherichia	3.81183e-14	0.642604	1.77864e-13	14	60	59	44
Clostridium	8.09748e-14	0.0234541	1.50933e-07	13	53	38	35
Bulleidia	0.329182	0.00295372	0.000109648	24	30	46	33
Enterococcus	0.148535	5.58398e-07	0.000453908	27	20	50	32
Salmonella	0.0039817	0.982997	0.00562026	21	38	37	32
Phascolarctobacterium	6.47678e-08	0.358931	5.06244e-06	13	42	37	30
Blautia	1.25964e-14	0.0516738	1.3914e-08	7	49	34	30
Faecalibacterium	8.32454e-15	0.0614217	7.33398e-09	6	49	34	30
Ruminococcus	0.000688839	0.337039	0.0170344	17	35	29	27
Dorea	2.47033e-14	0.0111163	7.64116e-08	4	44	28	25
Odoribacter	0.00199308	0.298274	0.0315656	16	31	26	24
Sutterella	1.23041e-05	0.190643	0.00107304	10	34	27	24
Alistipes	1.39916e-08	0.0519894	3.9484e-05	8	38	28	24
Megamonas	4.3987e-08	0.713564	5.52238e-07	6	33	30	23
Parabacteroides	5.2023e-11	0.0915622	7.52352e-07	5	39	27	23
Acidaminococcus	0.0017084	0.486745	0.000198741	11	27	30	22
Bilophila	4.49279e-06	0.940654	2.85818e-06	7	29	30	22
Pseudomonas	0.644041	0.00108928	0.00411174	17	15	31	21
Collinsella	9.92476e-12	0.00684739	1.89174e-06	3	37	23	21
Trichococcus	0.00683816	0.398391	0.00120451	30	17	12	20
Roseburia	1.58394e-11	0.146988	7.74683e-08	2	34	24	20
Gemmiger	3.45635e-11	0.808001	2.54061e-09	1	31	26	19
Erysipelothrix	0.932039	0.000759214	0.000773315	13	12	29	18
