# Supplementary material for: Bacterial alterations in salivary microbiota and their association in oral cancer
Source: Sci Rep. 2017 Nov 28;7:16540. doi: 10.1038/s41598-017-16418-x (PMC5705712; doi:10.1038/s41598-017-16418-x)
Supplement: Supplementary file 4 — Dataset 3 [file 41598_2017_16418_MOESM4_ESM.xlsx]

## Sheet: 工作表2
N=Normal; P=epithelial Precursor lesion; C=OSCC
p_NP: the P-value of the Normal group vs. the epithelial Precursor lesion group
p_PC: the P-value of the epithelial Precursor lesion group vs. the Cancer group
p_NC: the P-value of the Normal group vs. the Cancer group
N%: the percentage of persons in the Normal group
P%: the percentage of persons in the epithelial Precursor lesion group
C%: the precentage of persons in the Cancer group
NPC%: the percentage of persons in the whole samples
The P-values were measured using Wilcoxon rank-sum test
Genus	p_NP	p_PC	p_NC	N%	P%	C%	NPC%
Abiotrophia	0.0030438	0.00489069	0.894674	94	85	90	90
Acidaminococcus	0.0017084	0.486745	0.000198741	11	27	30	22
Alistipes	1.39916e-08	0.0519894	3.9484e-05	8	38	28	24
Bacteroides	3.11098e-11	0.704967	2.94911e-10	37	70	70	59
Bergeyella	0.00265344	0.234965	0.0695607	97	97	99	98
Bifidobacterium	0.000381058	0.302332	1.24684e-05	54	73	75	68
Bilophila	4.49279e-06	0.940654	2.85818e-06	7	29	30	22
Blautia	1.25964e-14	0.0516738	1.3914e-08	7	49	34	30
Catonella	0.0189389	0.0762104	0.673587	97	90	97	95
Clostridium	8.09748e-14	0.0234541	1.50933e-07	13	53	38	35
Collinsella	9.92476e-12	0.00684739	1.89174e-06	3	37	23	21
Dorea	2.47033e-14	0.0111163	7.64116e-08	4	44	28	25
Escherichia	3.81183e-14	0.642604	1.77864e-13	14	60	59	44
Eubacterium	0.0196542	0.269834	0.150861	100	100	100	100
Faecalibacterium	8.32454e-15	0.0614217	7.33398e-09	6	49	34	30
Gemmiger	3.45635e-11	0.808001	2.54061e-09	1	31	26	19
Kingella	0.0222472	0.142349	0.482409	86	80	83	83
Lachnoanaerobaculum	0.0305348	0.525712	0.000519666	100	100	100	100
Leptotrichia	0.0153844	0.0132532	0.845138	100	100	100	100
Megamonas	4.3987e-08	0.713564	5.52238e-07	6	33	30	23
Odoribacter	0.00199308	0.298274	0.0315656	16	31	26	24
Oribacterium	0.0153166	0.790374	0.0189566	100	100	100	100
Parabacteroides	5.2023e-11	0.0915622	7.52352e-07	5	39	27	23
Peptococcus	0.00362192	0.389026	0.0491075	83	66	70	73
Phascolarctobacterium	6.47678e-08	0.358931	5.06244e-06	13	42	37	30
Roseburia	1.58394e-11	0.146988	7.74683e-08	2	34	24	20
Ruminococcus	0.000688839	0.337039	0.0170344	17	35	29	27
Salmonella	0.0039817	0.982997	0.00562026	21	38	37	32
Sutterella	1.23041e-05	0.190643	0.00107304	10	34	27	24
Tannerella	0.02867	0.910807	0.0163841	91	90	94	92
Trichococcus	0.00683816	0.398391	0.00120451	30	17	12	20
